# Supplementary material for: Redox properties and human serum albumin binding of nitro-oleic acid
Source: Redox Biol. 2019 May 8;24:101213. doi: 10.1016/j.redox.2019.101213 (PMC6554544; doi:10.1016/j.redox.2019.101213)
Supplement: Multimedia component 2 [file mmc2.xml]

<?xml version="1.0" encoding="UTF-8" standalone="no"?><data:data><datasets><author>jan.vacek@upol.cz</author><type>0</type><dataset><value>1</value><reason>Data will be made available on request</reason><comments/></dataset></datasets></data:data>
